# Supplementary material for: Pulmonary Staphylococcus aureus infection regulates breast cancer cell metastasis via neutrophil extracellular traps (NETs) formation
Source: MedComm (2020). 2020 Jul 30;1(2):188–201. doi: 10.1002/mco2.22 (PMC8491238; doi:10.1002/mco2.22)
Supplement: Supplementary file 5 — Supporting Information. [file MCO2-1-188-s004.xlsx]

## Sheet: Sheet1
	Gene	Primers
	IFN-α-F	TCTGTGCTTTCCTGATGGTC
	IFN-α-R	GGTTATGAGTCTGAGGAAGGTC
	IFN-b-F	CAGCCCTCTCCATCAACTATAAG
	IFN-b-R	TCTCCGTCATCTCCATAGGG
	Il1α-F	TGAGTTTTGGTGTTTCTGGC
	Il1α-R	TCGGGAGGAGACGACTCTAA
	Il1b-F	AGGTCAAAGGTTTGGAAGCA
	Il1b-R	TGAAGCAGCTATGGCAACTG
	Il6-F	TGGTACTCCAGAAGACCAGAGG
	Il6-R	AACGATGATGCACTTGCAGA
	Tnfα-F	ATGAGAGGGAGGCCATTTG
	Tnfα-R	CAGCCTCTTCTCATTCCTGC
	IFNαR-F	TCTCTGTCATGGTCCTTTATGC
	IFNαR-R	CTCAGCCGTCAGAAGTACAAG
